# Supplementary material for: Dormancy Season Is Key to Submergence Tolerance of Annual Plant Seeds in the Drawdown Zone of the Three Gorges Reservoir
Source: Plants (Basel). 2026 May 26;15(11):1626. doi: 10.3390/plants15111626 (PMC13258853; doi:10.3390/plants15111626)
Supplement: Supplementary file 1 [file plants-15-01626-s001.zip]

Archive with 1 entries (1 files):
- plants-4319488-supplementary.pdf
